# Supplementary material for: Plant Leaf Functional Adaptions along Urban–Rural Gradients of Jinhua City
Source: Plants (Basel). 2024 Jun 7;13(12):1586. doi: 10.3390/plants13121586 (PMC11207212; doi:10.3390/plants13121586)
Supplement: Supplementary file 1 [file plants-13-01586-s001.zip]

Archive with 1 entries (1 files):
- plants-2925788-supplementary.pdf
